# Supplementary material for: Development of a Long-Term Sampling Method for Determination of NMHCs in Indoor Air
Source: Molecules. 2023 Jun 26;28(13):5001. doi: 10.3390/molecules28135001 (PMC10343520; doi:10.3390/molecules28135001)
Supplement: Supplementary file 1 [file molecules-28-05001-s001.zip]

Archive with 1 entries (1 files):
- molecules-2462905-supplementary.pdf
